# Supplementary material for: The Aurora Kinase Inhibitor TAK901 Inhibits Glioblastoma Growth by Blocking SREBP1-Mediated Lipid Metabolism
Source: Cancers (Basel). 2022 Nov 25;14(23):5805. doi: 10.3390/cancers14235805 (PMC9737940; doi:10.3390/cancers14235805)
Supplement: Supplementary file 1 [file cancers-14-05805-s001.zip]

Archive with 1 entries (1 files):
- cancers-2014174-supplementary.pdf
